# Supplementary material for: New insights into the spatial organization, stratigraphy and human occupations of the Aceramic Neolithic at Ganj Dareh, Iran
Source: PLoS One. 2021 Aug 18;16(8):e0251318. doi: 10.1371/journal.pone.0251318 (PMC8372917; doi:10.1371/journal.pone.0251318)
Supplement: S1 File — (ZIP) [file pone.0251318.s001.zip]

Archive with 6 entries (6 files):
- GD_lithic_clay.csv
- lithic_clay.html
- lithic_clay.pdf
- lithic_clay.R
- lithic_clay.Rmd
- plot.pdf
