# Supplementary material for: New insights into the spatial organization, stratigraphy and human occupations of the Aceramic Neolithic at Ganj Dareh, Iran
Source: PLoS One. 2021 Aug 18;16(8):e0251318. doi: 10.1371/journal.pone.0251318 (PMC8372917; doi:10.1371/journal.pone.0251318)
Supplement: S1 File — (ZIP) [file pone.0251318.s001.zip › GD_lithic_clay.csv]

Level	n_retouched_lithics	n_cores	tot_n_lithics	Lithic_volumetric_density	percentage_retouch	n_zoomorphic_fig	n_anthropo_fig	n_geom_fig_tokens	n_non_geom_fig	tot_n_figurines
A-01	86	14	1316	80,64	6,53	2	0	13	7	22
B-01	69	13	1211	102,28	5,7	1	0	0	1	2
B-02	31	12	688	119,44	4,51	0	0	1	1	2
C-01	55	8	817	88,04	6,73	1	1	3	1	6
C-02	98	23	1311	130,06	7,48	1	1	5	1	8
D-01	19	2	166	171,13	11,45	0	0	0	1	1
D-02	172	12	1192	158,51	14,43	1	0	2	0	3
D-03	76	14	767	106,53	9,91	7	0	0	2	9
D-04	98	4	728	53,53	13,46	0	0	0	0	0
D-05	0	0	0	0	0	2	0	1	0	3
D-06	14	5	160	52,63	8,75	1	0	0	0	1
E-01	86	9	551	137,75	15,61	2	0	3	0	5
H-01	18	0	51	5,77	35,29	0	0	0	0	0
P-01	8	0	22	15,49	36,36	0	0	0	0	0
