# Supplementary material for: New insights into the spatial organization, stratigraphy and human occupations of the Aceramic Neolithic at Ganj Dareh, Iran
Source: PLoS One. 2021 Aug 18;16(8):e0251318. doi: 10.1371/journal.pone.0251318 (PMC8372917; doi:10.1371/journal.pone.0251318)
Supplement: S1 File — (ZIP) [file pone.0251318.s001.zip › lithic_clay.Rmd]

---
title: "lithic_clay"
author: "Simon Paquinm Julien Riel-Salvatore"
date: "01/06/2020"
output:
  pdf_document: default
  html_document: default
---

#### Preparing the workspace
Packages required for the script
```{r}
library(ggplot2)
library(scales)
library(ggpmisc)
```


Setting the work directory and importing/checking data
```{r}
setwd("C:/Users/simon/Desktop/lithic_clay/")
data <- read.csv2("GD_lithic_clay.csv", header = TRUE, sep = ";", dec = ",")

head(data)
```


Removing layers with no lithics remains
```{r}
lithics <- subset(data, Lithic_volumetric_density > 0)
```


#### Creating the scatterplot
Creating the scatterplot with trendline for the lithic volumetric density and the retouch frequency.
In the same step, using ggplot2 to measure and display the r squared value and the p-value of the trendline.
```{r tidy = TRUE}
plot1 <- ggplot(lithics, aes(x= Lithic_volumetric_density, y= percentage_retouch, label= Level)) +
  geom_point(colour = "dodgerblue3", size = 2.5) +
  geom_text(aes(label=Level), hjust=-0.1, vjust=1.1, size = 3) +
  labs(x = "Lithic volumetric density", y = "Retouch frequency") +
  scale_x_continuous(trans = "log10", limits = c(1, 1000), breaks = c(1, 10, 100, 1000)) +
  scale_y_continuous(trans = "log10", limits = c(1, 100), breaks = c(1, 10, 100)) +
  theme_bw() +
  theme(panel.grid.major = element_line(colour = "#d3d3d3"), 
        panel.grid.minor = element_blank(),
        axis.text.x = element_text(colour = "black"),
        axis.text.y = element_text(colour = "black")) +
  stat_smooth(method = "lm", formula = y ~ log(x), colour = "dodgerblue4", 
              size = 1, fill = "gray82", linetype = "dashed") +
  stat_poly_eq(aes(label = paste(..rr.label..)), #measure and display the R2
               label.x = 0.09, label.y = 0.17, 
               formula = y ~ log(x), parse = TRUE, size = 4) +
  stat_fit_glance(method = 'lm', #measure and display the p-value
                  method.args = list(formula = y ~ log(x)),
                  geom = 'text', aes(label = paste("P-value = ", signif(..p.value.., digits = 4), sep = "")),
                  label.x = 0.31, label.y = 0.21, size = 4)
```


Display the scatterplot
```{r}
plot(plot1)
```


#### Correlation between the lithics and ceramics
Create a linear model for the total number of lithics and the total number of ceramics and display the p-value and the r-squared value.
```{r}
model <- lm(tot_n_lithics ~ tot_n_figurines, data = data)
summary(model)
```
